# Supplementary material for: A new superfamily and family of the infraorder Hadziida (Amphipoda, Senticaudata) based on a new genus and species from the Clarion-Clipperton Zone, Pacific Ocean
Source: Zookeys. 2026 Mar 24;1274:271–91. doi: 10.3897/zookeys.1274.140273 (PMC13040258; doi:10.3897/zookeys.1274.140273)
Supplement: XML Treatment for Mirabestioidea [file zookeys.1274.140273-treatment1.xml]

<!DOCTYPE tp:taxon-treatment
  PUBLIC "-//TaxonX//DTD Taxonomic Treatment Publishing DTD v0 20100105//EN" "tax-treatment-NSO.dtd">
<tp:taxon-treatment xmlns:tp="http://www.plazi.org/taxpub"><tp:treatment-meta><kwd-group><label>Taxon classification</label><kwd>
                <named-content content-type="kingdom">Animalia</named-content>
              </kwd><kwd>
                <named-content content-type="order">Amphipoda</named-content>
              </kwd><kwd>
                <named-content content-type="family">Mirabestiidae</named-content>
              </kwd></kwd-group><mixed-citation publication-type="journal"><person-group><name><surname>Horton</surname><given-names>Tammy</given-names></name><name><surname>Domedel</surname><given-names>Georgina Valls</given-names></name><name><surname>Stewart</surname><given-names>Eva C. D.</given-names></name><name><surname>Thurston</surname><given-names>Michael H.</given-names></name></person-group><article-title>A new superfamily and family of the infraorder <tp:taxon-name><tp:taxon-name-part taxon-name-part-type="infraorder" reg="Hadziida">Hadziida</tp:taxon-name-part></tp:taxon-name> (<tp:taxon-name><tp:taxon-name-part taxon-name-part-type="class" reg="Amphipoda">Amphipoda</tp:taxon-name-part></tp:taxon-name>, <tp:taxon-name><tp:taxon-name-part taxon-name-part-type="suborder" reg="Senticaudata">Senticaudata</tp:taxon-name-part></tp:taxon-name>) based on a new genus and species from the Clarion-Clipperton Zone, Pacific Ocean</article-title><source>Zookeys</source><day>24</day><month>03</month><year>2026</year><volume>1274</volume><fpage>271</fpage><lpage>291</lpage><pub-id pub-id-type="doi">10.3897/zookeys.1274.140273</pub-id></mixed-citation></tp:treatment-meta><tp:nomenclature><tp:taxon-name><object-id xmlns:xlink="http://www.w3.org/1999/xlink" content-type="arpha" xlink:type="simple">16966634-2A28-5013-B213-3ECD49F3E5D4</object-id>
                    		<tp:taxon-name-part taxon-name-part-type="superfamily" reg="Mirabestioidea">Mirabestioidea</tp:taxon-name-part>
                    	
                    		<object-id xmlns:xlink="http://www.w3.org/1999/xlink" content-type="zoobank" xlink:type="simple">https://zoobank.org/20A054F0-90C2-467E-81A5-CC42A0877C80</object-id>
                    	</tp:taxon-name><tp:taxon-authority>super</tp:taxon-authority><tp:taxon-status xmlns:xlink="http://www.w3.org/1999/xlink" xlink:type="simple">fam. nov.</tp:taxon-status></tp:nomenclature><tp:treatment-sec sec-type="Diagnosis"><title>Diagnosis.</title><p>Body compressed. <bold><italic>Antenna 1 longer than antenna 2</italic></bold>. Antenna 2 article 1 not bulbous. Eyes absent. <bold><italic>Mouthparts conical</italic></bold>. Mandible molar medium. Maxilliped outer plate as long as palp article 3. Coxal gills on pereonite 2–6. <bold><italic>Gnathopods disparate</italic>. <italic>Gnathopod 1 simple</italic></bold>. Gnathopod 2 subchelate, <bold><italic>less broad than gnathopod 1</italic></bold>. Pleonites 2–3, urosomites 1–2 multidentate on posterodorsal margin. Urosomite 2 lacking dorsal concavity and enclosed setae. Uropod 1 lacking basofacial setae. Uropod 3 biramous, peduncle and rami of equal length, rami subequal in length, fringed with long plumose setae, outer ramus with minute second article. Telson minute, deeply cleft. (<bold><italic>Highlighted</italic></bold> characters separate the <tp:taxon-name><tp:taxon-name-part taxon-name-part-type="superfamily" reg="Mirabestoidea">Mirabestoidea</tp:taxon-name-part></tp:taxon-name> from the other superfamilies).</p></tp:treatment-sec><tp:treatment-sec sec-type="Included families"><title>Included families.</title><p><tp:taxon-name><tp:taxon-name-part taxon-name-part-type="family" reg="Mirabestiidae">Mirabestiidae</tp:taxon-name-part></tp:taxon-name> fam. nov.</p></tp:treatment-sec><tp:treatment-sec sec-type="Remarks"><title>Remarks.</title><p>The combination of conical mouthparts, disparate gnathopods and simple gnathopod 1 is unique within the infraorder <tp:taxon-name><tp:taxon-name-part taxon-name-part-type="infraorder" reg="Hadziida">Hadziida</tp:taxon-name-part></tp:taxon-name>. Despite not fully conforming to the diagnosis of the <tp:taxon-name><tp:taxon-name-part taxon-name-part-type="infraorder" reg="Hadziida">Hadziida</tp:taxon-name-part></tp:taxon-name> in <xref ref-type="bibr" rid="B36">Lowry and Myers (2013)</xref>, this taxon presents a general morphology that is closer to this infraorder than to the other senticaudate infraorders. As indicated by Lowry and Myers (2017: 10), “In determining synapomorphies we record a character state as synapomorphic if it is present in the majority, not necessarily all, of the members of a family or higher taxon”, and some of the families within the infraorder do not have all of the diagnostic characters in all genera.</p><p><italic><tp:taxon-name><tp:taxon-name-part taxon-name-part-type="genus" reg="Mirabestia">Mirabestia</tp:taxon-name-part></tp:taxon-name></italic> gen. nov. conforms to the diagnostic description of the <tp:taxon-name><tp:taxon-name-part taxon-name-part-type="infraorder" reg="Hadziida">Hadziida</tp:taxon-name-part></tp:taxon-name> in <xref ref-type="bibr" rid="B1">Alves et al. (2020)</xref>. It is noted that in their diagnosis the uropod 1 basofacial setae are indicated as present or absent (absent in <italic><tp:taxon-name><tp:taxon-name-part taxon-name-part-type="genus" reg="Mirabestia">Mirabestia</tp:taxon-name-part></tp:taxon-name></italic> gen.nov.). Molecular phylogenetic analysis also supports the erection of a new superfamily (Fig. <xref ref-type="fig" rid="F1">1</xref>). Based on <abbrev xmlns:xlink="http://www.w3.org/1999/xlink" xlink:title="cytochrome c-oxidase subunit I" xlink:type="simple">COI</abbrev> and <abbrev xmlns:xlink="http://www.w3.org/1999/xlink" xlink:title="histone 3" xlink:type="simple">H3</abbrev> sequence data, <tp:taxon-name><tp:taxon-name-part taxon-name-part-type="superfamily" reg="Mirabestioidea">Mirabestioidea</tp:taxon-name-part></tp:taxon-name> superfam. nov. forms a well-supported monophyletic clade (BI = 0.91, ML = 86) which is hypothesised as sister to <tp:taxon-name><tp:taxon-name-part taxon-name-part-type="superfamily" reg="Hadzioidea">Hadzioidea</tp:taxon-name-part></tp:taxon-name>, with <tp:taxon-name><tp:taxon-name-part taxon-name-part-type="superfamily" reg="Calliopioidea">Calliopioidea</tp:taxon-name-part></tp:taxon-name> as the basal superfamily within the infraorder <tp:taxon-name><tp:taxon-name-part taxon-name-part-type="infraorder" reg="Hadziida">Hadziida</tp:taxon-name-part></tp:taxon-name>, although it is recognised that the number of taxa used in this analysis is low and that the confidence in such analyses will be improved only by the inclusion of a greater number of comparative taxa and more genetic markers. Although <abbrev xmlns:xlink="http://www.w3.org/1999/xlink" xlink:title="16S rRNA" xlink:type="simple">16S</abbrev>, <abbrev xmlns:xlink="http://www.w3.org/1999/xlink" xlink:title="18S rRNA" xlink:type="simple">18S</abbrev>, and <abbrev xmlns:xlink="http://www.w3.org/1999/xlink" xlink:title="28S rRNA" xlink:type="simple">28S</abbrev> were sequenced for a number of specimens of <italic><tp:taxon-name><tp:taxon-name-part taxon-name-part-type="genus" reg="Mirabestia">Mirabestia</tp:taxon-name-part> <tp:taxon-name-part taxon-name-part-type="species" reg="maisie">maisie</tp:taxon-name-part></tp:taxon-name></italic> sp. nov. there were few/no taxa available in GenBank which also had these sequences available.</p><fig id="F1" position="float" orientation="portrait"><object-id xmlns:xlink="http://www.w3.org/1999/xlink" content-type="doi" xlink:type="simple">10.3897/zookeys.1274.140273.figure1</object-id><object-id xmlns:xlink="http://www.w3.org/1999/xlink" content-type="arpha" xlink:type="simple">0892B8CC-9D13-57E9-B417-28B5D218EC52</object-id><label>Figure 1.</label><caption><p>Bayesian ultrametric tree showing the hypothesised relationships between species across the <tp:taxon-name><tp:taxon-name-part taxon-name-part-type="infraorder" reg="Hadziida">Hadziida</tp:taxon-name-part></tp:taxon-name>, based on a concatenated dataset of available <abbrev xmlns:xlink="http://www.w3.org/1999/xlink" xlink:title="cytochrome c-oxidase subunit I" xlink:type="simple">COI</abbrev> and <abbrev xmlns:xlink="http://www.w3.org/1999/xlink" xlink:title="histone 3" xlink:type="simple">H3</abbrev> sequence data. Bayesian posterior probability values (before /) and maximum-likelihood bootstrap values (after /) are shown on branch nodes. Family and superfamily are denoted on the right.</p></caption><graphic xmlns:xlink="http://www.w3.org/1999/xlink" xlink:href="zookeys-1274-271_article-140273__-g001.jpg" id="oo_1568813.jpg" position="float" orientation="portrait" xlink:type="simple"><uri content-type="original_file" xlink:type="simple">https://binary.pensoft.net/fig/1568813</uri></graphic></fig></tp:treatment-sec><ref-list><ref id="B36"><mixed-citation xmlns:xlink="http://www.w3.org/1999/xlink" xlink:type="simple">Lowry JK, Myers AA (2013) A phylogeny and classification of the <tp:taxon-name><tp:taxon-name-part taxon-name-part-type="suborder">Senticaudata</tp:taxon-name-part></tp:taxon-name> subord. nov. (<tp:taxon-name><tp:taxon-name-part taxon-name-part-type="superfamily">Crustacea</tp:taxon-name-part></tp:taxon-name>: <tp:taxon-name><tp:taxon-name-part taxon-name-part-type="class">Amphipoda</tp:taxon-name-part></tp:taxon-name>). Zootaxa 3610(1): 1–80. <ext-link xlink:href="10.11646/zootaxa.3610.1.1" ext-link-type="doi" xlink:type="simple">https://doi.org/10.11646/zootaxa.3610.1.1</ext-link></mixed-citation></ref><ref id="B1"><mixed-citation xmlns:xlink="http://www.w3.org/1999/xlink" xlink:type="simple">Alves J, Lowry JK, Johnsson R (2020) A new superfamily and family of <tp:taxon-name><tp:taxon-name-part taxon-name-part-type="infraorder">Hadziida</tp:taxon-name-part></tp:taxon-name> (<tp:taxon-name><tp:taxon-name-part taxon-name-part-type="class">Amphipoda</tp:taxon-name-part></tp:taxon-name>: <tp:taxon-name><tp:taxon-name-part taxon-name-part-type="suborder">Senticaudata</tp:taxon-name-part></tp:taxon-name>), with a description of a new genus and new species from the Brazilian continental shelf. Zootaxa 4779(4): 573–583. <ext-link xlink:href="10.11646/zootaxa.4779.4.8" ext-link-type="doi" xlink:type="simple">https://doi.org/10.11646/zootaxa.4779.4.8</ext-link></mixed-citation></ref></ref-list></tp:taxon-treatment>
