# Supplementary material for: A new superfamily and family of the infraorder Hadziida (Amphipoda, Senticaudata) based on a new genus and species from the Clarion-Clipperton Zone, Pacific Ocean
Source: Zookeys. 2026 Mar 24;1274:271–91. doi: 10.3897/zookeys.1274.140273 (PMC13040258; doi:10.3897/zookeys.1274.140273)
Supplement: XML Treatment for Mirabestiidae [file zookeys.1274.140273-treatment2.xml]

<!DOCTYPE tp:taxon-treatment
  PUBLIC "-//TaxonX//DTD Taxonomic Treatment Publishing DTD v0 20100105//EN" "tax-treatment-NSO.dtd">
<tp:taxon-treatment xmlns:tp="http://www.plazi.org/taxpub"><tp:treatment-meta><kwd-group><label>Taxon classification</label><kwd>
                <named-content content-type="kingdom">Animalia</named-content>
              </kwd><kwd>
                <named-content content-type="order">Amphipoda</named-content>
              </kwd><kwd>
                <named-content content-type="family">Mirabestiidae</named-content>
              </kwd></kwd-group><mixed-citation publication-type="journal"><person-group><name><surname>Horton</surname><given-names>Tammy</given-names></name><name><surname>Domedel</surname><given-names>Georgina Valls</given-names></name><name><surname>Stewart</surname><given-names>Eva C. D.</given-names></name><name><surname>Thurston</surname><given-names>Michael H.</given-names></name></person-group><article-title>A new superfamily and family of the infraorder <tp:taxon-name><tp:taxon-name-part taxon-name-part-type="infraorder" reg="Hadziida">Hadziida</tp:taxon-name-part></tp:taxon-name> (<tp:taxon-name><tp:taxon-name-part taxon-name-part-type="class" reg="Amphipoda">Amphipoda</tp:taxon-name-part></tp:taxon-name>, <tp:taxon-name><tp:taxon-name-part taxon-name-part-type="suborder" reg="Senticaudata">Senticaudata</tp:taxon-name-part></tp:taxon-name>) based on a new genus and species from the Clarion-Clipperton Zone, Pacific Ocean</article-title><source>Zookeys</source><day>24</day><month>03</month><year>2026</year><volume>1274</volume><fpage>271</fpage><lpage>291</lpage><pub-id pub-id-type="doi">10.3897/zookeys.1274.140273</pub-id></mixed-citation></tp:treatment-meta><tp:nomenclature><tp:taxon-name><object-id xmlns:xlink="http://www.w3.org/1999/xlink" content-type="arpha" xlink:type="simple">18C1F4FC-CA40-5F07-B8D5-05C8A316F75B</object-id>
                    		<tp:taxon-name-part taxon-name-part-type="family" reg="Mirabestiidae">Mirabestiidae</tp:taxon-name-part>
                    	
                    		<object-id xmlns:xlink="http://www.w3.org/1999/xlink" content-type="zoobank" xlink:type="simple">https://zoobank.org/875CD4BA-7FA0-4CDC-9D17-3793BB7FE8AF</object-id>
                    	</tp:taxon-name><tp:taxon-status xmlns:xlink="http://www.w3.org/1999/xlink" xlink:type="simple">fam. nov.</tp:taxon-status></tp:nomenclature><tp:treatment-sec sec-type="Diagnosis"><title>Diagnosis.</title><p>With the characters of the superfamily.</p></tp:treatment-sec><tp:treatment-sec sec-type="Etymology"><title>Etymology.</title><p>The family name is based on the type genus <italic><tp:taxon-name><tp:taxon-name-part taxon-name-part-type="genus" reg="Mirabestia">Mirabestia</tp:taxon-name-part></tp:taxon-name></italic>.</p></tp:treatment-sec><tp:treatment-sec sec-type="Remarks"><title>Remarks.</title><p>Conical mouthparts with a piercing and suctorial function are known to occur in genera within the <tp:taxon-name><tp:taxon-name-part taxon-name-part-type="family" reg="Acanthonotozomatidae">Acanthonotozomatidae</tp:taxon-name-part></tp:taxon-name> Stebbing, 1906, <tp:taxon-name><tp:taxon-name-part taxon-name-part-type="family" reg="Didymocheliidae">Didymocheliidae</tp:taxon-name-part></tp:taxon-name> Bellan-Santini &amp; Ledoyer, 1987, <tp:taxon-name><tp:taxon-name-part taxon-name-part-type="family" reg="Iphimediidae">Iphimediidae</tp:taxon-name-part></tp:taxon-name> Boeck, 1871, <tp:taxon-name><tp:taxon-name-part taxon-name-part-type="family" reg="Ochlesidae">Ochlesidae</tp:taxon-name-part></tp:taxon-name> Stebbing, 1910, <tp:taxon-name><tp:taxon-name-part taxon-name-part-type="family" reg="Pardaliscidae">Pardaliscidae</tp:taxon-name-part></tp:taxon-name> Boeck, 1871, and <tp:taxon-name><tp:taxon-name-part taxon-name-part-type="family" reg="Sicafodiidae">Sicafodiidae</tp:taxon-name-part></tp:taxon-name> Just, 2004 and as a minority trend among various genera within the <tp:taxon-name><tp:taxon-name-part taxon-name-part-type="superfamily" reg="Lysianassoidea">Lysianassoidea</tp:taxon-name-part></tp:taxon-name> Dana, 1849 (e.g. <italic><tp:taxon-name><tp:taxon-name-part taxon-name-part-type="genus" reg="Acidostoma">Acidostoma</tp:taxon-name-part></tp:taxon-name></italic> Lilljeborg, 1865), but hitherto they have not been recorded in any senticaudate taxon.</p></tp:treatment-sec></tp:taxon-treatment>
