# Supplementary material for: A new superfamily and family of the infraorder Hadziida (Amphipoda, Senticaudata) based on a new genus and species from the Clarion-Clipperton Zone, Pacific Ocean
Source: Zookeys. 2026 Mar 24;1274:271–91. doi: 10.3897/zookeys.1274.140273 (PMC13040258; doi:10.3897/zookeys.1274.140273)
Supplement: XML Treatment for Mirabestia [file zookeys.1274.140273-treatment3.xml]

<!DOCTYPE tp:taxon-treatment
  PUBLIC "-//TaxonX//DTD Taxonomic Treatment Publishing DTD v0 20100105//EN" "tax-treatment-NSO.dtd">
<tp:taxon-treatment xmlns:tp="http://www.plazi.org/taxpub"><tp:treatment-meta><kwd-group><label>Taxon classification</label><kwd>
                <named-content content-type="kingdom">Animalia</named-content>
              </kwd><kwd>
                <named-content content-type="order">Amphipoda</named-content>
              </kwd><kwd>
                <named-content content-type="family">Mirabestiidae</named-content>
              </kwd></kwd-group><mixed-citation publication-type="journal"><person-group><name><surname>Horton</surname><given-names>Tammy</given-names></name><name><surname>Domedel</surname><given-names>Georgina Valls</given-names></name><name><surname>Stewart</surname><given-names>Eva C. D.</given-names></name><name><surname>Thurston</surname><given-names>Michael H.</given-names></name></person-group><article-title>A new superfamily and family of the infraorder <tp:taxon-name><tp:taxon-name-part taxon-name-part-type="infraorder" reg="Hadziida">Hadziida</tp:taxon-name-part></tp:taxon-name> (<tp:taxon-name><tp:taxon-name-part taxon-name-part-type="class" reg="Amphipoda">Amphipoda</tp:taxon-name-part></tp:taxon-name>, <tp:taxon-name><tp:taxon-name-part taxon-name-part-type="suborder" reg="Senticaudata">Senticaudata</tp:taxon-name-part></tp:taxon-name>) based on a new genus and species from the Clarion-Clipperton Zone, Pacific Ocean</article-title><source>Zookeys</source><day>24</day><month>03</month><year>2026</year><volume>1274</volume><fpage>271</fpage><lpage>291</lpage><pub-id pub-id-type="doi">10.3897/zookeys.1274.140273</pub-id></mixed-citation></tp:treatment-meta><tp:nomenclature><tp:taxon-name><object-id xmlns:xlink="http://www.w3.org/1999/xlink" content-type="arpha" xlink:type="simple">FD9A49AC-4F95-5811-97AE-32175A27F8EA</object-id>
                    		<tp:taxon-name-part taxon-name-part-type="genus" reg="Mirabestia">Mirabestia</tp:taxon-name-part>
                    	
                    		<object-id xmlns:xlink="http://www.w3.org/1999/xlink" content-type="zoobank" xlink:type="simple">https://zoobank.org/3426B2D6-9FAF-426C-A50F-CB2D50F29623</object-id>
                    	</tp:taxon-name><tp:taxon-status xmlns:xlink="http://www.w3.org/1999/xlink" xlink:type="simple">gen. nov.</tp:taxon-status></tp:nomenclature><tp:treatment-sec sec-type="Type species"><title>Type species.</title><p><italic><tp:taxon-name><tp:taxon-name-part taxon-name-part-type="genus" reg="Mirabestia">Mirabestia</tp:taxon-name-part> <tp:taxon-name-part taxon-name-part-type="species" reg="maisie">maisie</tp:taxon-name-part></tp:taxon-name></italic> sp. nov. (by monotypy).</p></tp:treatment-sec><tp:treatment-sec sec-type="Etymology"><title>Etymology.</title><p>The name <italic><tp:taxon-name><tp:taxon-name-part taxon-name-part-type="genus" reg="Mirabestia">Mirabestia</tp:taxon-name-part></tp:taxon-name></italic> (feminine) is derived from Latin <italic>mirus</italic> meaning “wonderful” or “extraordinary”; combined with <italic>bestia</italic> meaning “beast”, in reference to the wonderful and extraordinary morphology exhibited by this beast.</p></tp:treatment-sec><tp:treatment-sec sec-type="Generic diagnosis"><title>Generic diagnosis.</title><p>With the characters of the superfamily.</p></tp:treatment-sec></tp:taxon-treatment>
