# Supplementary material for: A new superfamily and family of the infraorder Hadziida (Amphipoda, Senticaudata) based on a new genus and species from the Clarion-Clipperton Zone, Pacific Ocean
Source: Zookeys. 2026 Mar 24;1274:271–91. doi: 10.3897/zookeys.1274.140273 (PMC13040258; doi:10.3897/zookeys.1274.140273)
Supplement: XML Treatment for Mirabestia maisie [file zookeys.1274.140273-treatment4.xml]

<!DOCTYPE tp:taxon-treatment
  PUBLIC "-//TaxonX//DTD Taxonomic Treatment Publishing DTD v0 20100105//EN" "tax-treatment-NSO.dtd">
<tp:taxon-treatment xmlns:tp="http://www.plazi.org/taxpub"><tp:treatment-meta><kwd-group><label>Taxon classification</label><kwd>
                <named-content content-type="kingdom">Animalia</named-content>
              </kwd><kwd>
                <named-content content-type="order">Amphipoda</named-content>
              </kwd><kwd>
                <named-content content-type="family">Mirabestiidae</named-content>
              </kwd></kwd-group><mixed-citation publication-type="journal"><person-group><name><surname>Horton</surname><given-names>Tammy</given-names></name><name><surname>Domedel</surname><given-names>Georgina Valls</given-names></name><name><surname>Stewart</surname><given-names>Eva C. D.</given-names></name><name><surname>Thurston</surname><given-names>Michael H.</given-names></name></person-group><article-title>A new superfamily and family of the infraorder <tp:taxon-name><tp:taxon-name-part taxon-name-part-type="infraorder" reg="Hadziida">Hadziida</tp:taxon-name-part></tp:taxon-name> (<tp:taxon-name><tp:taxon-name-part taxon-name-part-type="class" reg="Amphipoda">Amphipoda</tp:taxon-name-part></tp:taxon-name>, <tp:taxon-name><tp:taxon-name-part taxon-name-part-type="suborder" reg="Senticaudata">Senticaudata</tp:taxon-name-part></tp:taxon-name>) based on a new genus and species from the Clarion-Clipperton Zone, Pacific Ocean</article-title><source>Zookeys</source><day>24</day><month>03</month><year>2026</year><volume>1274</volume><fpage>271</fpage><lpage>291</lpage><pub-id pub-id-type="doi">10.3897/zookeys.1274.140273</pub-id></mixed-citation></tp:treatment-meta><tp:nomenclature><tp:taxon-name><object-id xmlns:xlink="http://www.w3.org/1999/xlink" content-type="arpha" xlink:type="simple">50BD26B6-F9B8-5B83-89AA-3253F505F303</object-id>
                    		<tp:taxon-name-part taxon-name-part-type="genus" reg="Mirabestia">Mirabestia</tp:taxon-name-part> <tp:taxon-name-part taxon-name-part-type="species" reg="maisie">maisie</tp:taxon-name-part>
                    	
                    		<object-id xmlns:xlink="http://www.w3.org/1999/xlink" content-type="zoobank" xlink:type="simple">https://zoobank.org/32D73CC4-04B6-4D72-B99B-189ABADEA891</object-id>
                    	</tp:taxon-name><tp:taxon-status xmlns:xlink="http://www.w3.org/1999/xlink" xlink:type="simple">sp. nov.</tp:taxon-status><xref ref-type="fig" rid="F2">Figs 2</xref><xref ref-type="fig" rid="F3">, 3</xref><xref ref-type="fig" rid="F4">, 4</xref><xref ref-type="fig" rid="F5">, 5</xref><xref ref-type="fig" rid="F6">, 6</xref><xref ref-type="fig" rid="F7">, 7</xref><xref ref-type="fig" rid="F8">, 8</xref></tp:nomenclature><tp:treatment-sec sec-type="Type material"><title>Type material.</title><p><bold><italic>Holotype</italic></bold>: Pacific • immature (no penes or oostegites apparent), 8.0 mm; carcass and 19 slides; Clarion-Clipperton Zone; <named-content xmlns:xlink="http://www.w3.org/1999/xlink" content-type="dwc:verbatimCoordinates" xlink:type="simple">10.32°N, 117.20°W</named-content>; depth 4280 m; 13/05/2021; NORI-D contract area, RV Maersk Launcher, Cruise 5D, Station STM_176, Box Core BC_391; <named-content xmlns:xlink="http://www.w3.org/1999/xlink" content-type="dwc:institutional_code" xlink:title="Natural History Museum, London" xlink:href="https://scientific-collections.gbif.org/institution/1d808a7c-1f9e-4379-9616-edb749ecf10e" xlink:type="simple">NHMUK</named-content> 2025.33 (specimen 6976_TH_AMP1); <abbrev xmlns:xlink="http://www.w3.org/1999/xlink" xlink:title="cytochrome c-oxidase subunit I" xlink:type="simple">COI</abbrev> (<ext-link xmlns:xlink="http://www.w3.org/1999/xlink" xlink:href="PV077119" ext-link-type="gen" xlink:type="simple">PV077119</ext-link>), <abbrev xmlns:xlink="http://www.w3.org/1999/xlink" xlink:title="histone 3" xlink:type="simple">H3</abbrev> (<ext-link xmlns:xlink="http://www.w3.org/1999/xlink" xlink:href="PV077114" ext-link-type="gen" xlink:type="simple">PV077114</ext-link>).</p><fig id="F2" position="float" orientation="portrait"><object-id xmlns:xlink="http://www.w3.org/1999/xlink" content-type="doi" xlink:type="simple">10.3897/zookeys.1274.140273.figure2</object-id><object-id xmlns:xlink="http://www.w3.org/1999/xlink" content-type="arpha" xlink:type="simple">00346E0E-225C-5707-B279-2976773BD342</object-id><label>Figure 2.</label><caption><p><bold>A</bold><italic><tp:taxon-name><tp:taxon-name-part taxon-name-part-type="genus" reg="Mirabestia">Mirabestia</tp:taxon-name-part> <tp:taxon-name-part taxon-name-part-type="species" reg="maisie">maisie</tp:taxon-name-part></tp:taxon-name></italic> sp. nov. immature, 8.0 mm, holotype: <named-content xmlns:xlink="http://www.w3.org/1999/xlink" content-type="dwc:institutional_code" xlink:title="Natural History Museum, London" xlink:href="https://scientific-collections.gbif.org/institution/1d808a7c-1f9e-4379-9616-edb749ecf10e" xlink:type="simple">NHMUK</named-content> 2025.33, habitus, fresh specimen <bold>B</bold><italic><tp:taxon-name><tp:taxon-name-part taxon-name-part-type="genus" reg="Mirabestia">Mirabestia</tp:taxon-name-part> <tp:taxon-name-part taxon-name-part-type="species" reg="maisie">maisie</tp:taxon-name-part></tp:taxon-name></italic> sp. nov. mature female, 7.45 mm, paratype, <named-content xmlns:xlink="http://www.w3.org/1999/xlink" content-type="dwc:institutional_code" xlink:title="Natural History Museum, London" xlink:href="https://scientific-collections.gbif.org/institution/1d808a7c-1f9e-4379-9616-edb749ecf10e" xlink:type="simple">NHMUK</named-content> 2025.35, habitus, fresh specimen.</p></caption><graphic xmlns:xlink="http://www.w3.org/1999/xlink" xlink:href="zookeys-1274-271_article-140273__-g002.jpg" id="oo_1568814.jpg" position="float" orientation="portrait" xlink:type="simple"><uri content-type="original_file" xlink:type="simple">https://binary.pensoft.net/fig/1568814</uri></graphic></fig><p><bold><italic>Paratypes</italic></bold>: Pacific • mature female with brood (5 eggs), 7.45 mm; Clarion-Clipperton Zone; <named-content xmlns:xlink="http://www.w3.org/1999/xlink" content-type="dwc:verbatimCoordinates" xlink:type="simple">10.35°N, 117.15°W</named-content>; depth 4290 m; 16/05/2021; NORI-D contract area, RV Maersk Launcher, Cruise 5D, Station STM_175, Box Core BC_399; <named-content xmlns:xlink="http://www.w3.org/1999/xlink" content-type="dwc:institutional_code" xlink:title="Natural History Museum, London" xlink:href="https://scientific-collections.gbif.org/institution/1d808a7c-1f9e-4379-9616-edb749ecf10e" xlink:type="simple">NHMUK</named-content> 2025.35 (specimen 7445_TH_AMP_1); <abbrev xmlns:xlink="http://www.w3.org/1999/xlink" xlink:title="28S rRNA" xlink:type="simple">28S</abbrev> (<ext-link xmlns:xlink="http://www.w3.org/1999/xlink" xlink:href="PV075061" ext-link-type="gen" xlink:type="simple">PV075061</ext-link>), <abbrev xmlns:xlink="http://www.w3.org/1999/xlink" xlink:title="histone 3" xlink:type="simple">H3</abbrev> (<ext-link xmlns:xlink="http://www.w3.org/1999/xlink" xlink:href="PV078015" ext-link-type="gen" xlink:type="simple">PV078015</ext-link>) • male (penes apparent), 6.46 mm; Clarion-Clipperton Zone; <named-content xmlns:xlink="http://www.w3.org/1999/xlink" content-type="dwc:verbatimCoordinates" xlink:type="simple">10.33°N,117.19°W</named-content>; depth 4281 m; 24/08/2022; NORI-D contract area, MV Island Pride, Cruise 7A, Station TF_005, Box Core BC_427; <named-content xmlns:xlink="http://www.w3.org/1999/xlink" content-type="dwc:institutional_code" xlink:title="Natural History Museum, London" xlink:href="https://scientific-collections.gbif.org/institution/1d808a7c-1f9e-4379-9616-edb749ecf10e" xlink:type="simple">NHMUK</named-content> 2025.36 (specimen 9396_TH_AMP_1); <abbrev xmlns:xlink="http://www.w3.org/1999/xlink" xlink:title="cytochrome c-oxidase subunit I" xlink:type="simple">COI</abbrev> (<ext-link xmlns:xlink="http://www.w3.org/1999/xlink" xlink:href="PV077122" ext-link-type="gen" xlink:type="simple">PV077122</ext-link>), <abbrev xmlns:xlink="http://www.w3.org/1999/xlink" xlink:title="16S rRNA" xlink:type="simple">16S</abbrev> (<ext-link xmlns:xlink="http://www.w3.org/1999/xlink" xlink:href="PV075081" ext-link-type="gen" xlink:type="simple">PV075081</ext-link>), <abbrev xmlns:xlink="http://www.w3.org/1999/xlink" xlink:title="28S rRNA" xlink:type="simple">28S</abbrev> (<ext-link xmlns:xlink="http://www.w3.org/1999/xlink" xlink:href="PV075067" ext-link-type="gen" xlink:type="simple">PV075067</ext-link>), <abbrev xmlns:xlink="http://www.w3.org/1999/xlink" xlink:title="histone 3" xlink:type="simple">H3</abbrev> (<ext-link xmlns:xlink="http://www.w3.org/1999/xlink" xlink:href="PV078019" ext-link-type="gen" xlink:type="simple">PV078019</ext-link>) • male (penes apparent), 6.41 mm; Clarion-Clipperton Zone; <named-content xmlns:xlink="http://www.w3.org/1999/xlink" content-type="dwc:verbatimCoordinates" xlink:type="simple">10.33°N,117.18°W</named-content>; depth 4282 m; 22/11/2022; NORI-D contract area, MV Island Pride, Cruise 7B, Station TF025_03, Box Core BC_465; <named-content xmlns:xlink="http://www.w3.org/1999/xlink" content-type="dwc:institutional_code" xlink:title="Natural History Museum, London" xlink:href="https://scientific-collections.gbif.org/institution/1d808a7c-1f9e-4379-9616-edb749ecf10e" xlink:type="simple">NHMUK</named-content> 2025.37 (specimen 9775_TH_AMP_1); <abbrev xmlns:xlink="http://www.w3.org/1999/xlink" xlink:title="cytochrome c-oxidase subunit I" xlink:type="simple">COI</abbrev> (<ext-link xmlns:xlink="http://www.w3.org/1999/xlink" xlink:href="PV077123" ext-link-type="gen" xlink:type="simple">PV077123</ext-link>), <abbrev xmlns:xlink="http://www.w3.org/1999/xlink" xlink:title="16S rRNA" xlink:type="simple">16S</abbrev> (<ext-link xmlns:xlink="http://www.w3.org/1999/xlink" xlink:href="PV075082" ext-link-type="gen" xlink:type="simple">PV075082</ext-link>), <abbrev xmlns:xlink="http://www.w3.org/1999/xlink" xlink:title="28S rRNA" xlink:type="simple">28S</abbrev> (<ext-link xmlns:xlink="http://www.w3.org/1999/xlink" xlink:href="PV075068" ext-link-type="gen" xlink:type="simple">PV075068</ext-link>), <abbrev xmlns:xlink="http://www.w3.org/1999/xlink" xlink:title="histone 3" xlink:type="simple">H3</abbrev> (<ext-link xmlns:xlink="http://www.w3.org/1999/xlink" xlink:href="PV078020" ext-link-type="gen" xlink:type="simple">PV078020</ext-link>) • immature (no oostegites or penes visible), 4.2 mm; Clarion-Clipperton Zone; <named-content xmlns:xlink="http://www.w3.org/1999/xlink" content-type="dwc:verbatimCoordinates" xlink:type="simple">10.36°N, 117.17°W</named-content>; 4273 m; 27/11/2022; NORI-D contract area, MV Island Pride, Cruise 7B, Station STM_173, Box Core BC_471; <named-content xmlns:xlink="http://www.w3.org/1999/xlink" content-type="dwc:institutional_code" xlink:title="Natural History Museum, London" xlink:href="https://scientific-collections.gbif.org/institution/1d808a7c-1f9e-4379-9616-edb749ecf10e" xlink:type="simple">NHMUK</named-content> 2025.38 (specimen 10347_TH_AMP_1) • immature (no oostegites or penes visible), 5.06 mm; Clarion-Clipperton Zone; <named-content xmlns:xlink="http://www.w3.org/1999/xlink" content-type="dwc:verbatimCoordinates" xlink:type="simple">10.40°N, 117.27°W</named-content>; depth 4328 m; 16/11/2020; NORI-D contract area, RV Maersk Launcher, Cruise 5A, Box Core BC_366; <named-content xmlns:xlink="http://www.w3.org/1999/xlink" content-type="dwc:institutional_code" xlink:title="Natural History Museum, London" xlink:href="https://scientific-collections.gbif.org/institution/1d808a7c-1f9e-4379-9616-edb749ecf10e" xlink:type="simple">NHMUK</named-content> 2025.34 (specimen 6179_TH_AMP); <abbrev xmlns:xlink="http://www.w3.org/1999/xlink" xlink:title="cytochrome c-oxidase subunit I" xlink:type="simple">COI</abbrev> (<ext-link xmlns:xlink="http://www.w3.org/1999/xlink" xlink:href="PV077116" ext-link-type="gen" xlink:type="simple">PV077116</ext-link>).</p></tp:treatment-sec><tp:treatment-sec sec-type="Other material"><title>Other material.</title><p>Pacific • Clarion-Clipperton Zone; NORI-D and BGR contract areas, several stations (Table <xref ref-type="table" rid="T4">4</xref>).</p></tp:treatment-sec><tp:treatment-sec sec-type="Type locality"><title>Type locality.</title><p>Abyssal Pacific Ocean, Clarion-Clipperton Zone, <named-content xmlns:xlink="http://www.w3.org/1999/xlink" content-type="dwc:verbatimCoordinates" xlink:type="simple">10.32°N, 117.20°W</named-content>; 4280 m.</p></tp:treatment-sec><tp:treatment-sec sec-type="Etymology"><title>Etymology.</title><p>The species is named in honour of the first author’s younger daughter, Maisie. Used as a noun in apposition.</p></tp:treatment-sec><tp:treatment-sec sec-type="Description"><title>Description.</title><p>Based on holotype, immature, <named-content xmlns:xlink="http://www.w3.org/1999/xlink" content-type="dwc:institutional_code" xlink:title="Natural History Museum, London" xlink:href="https://scientific-collections.gbif.org/institution/1d808a7c-1f9e-4379-9616-edb749ecf10e" xlink:type="simple">NHMUK</named-content> 2025.33, 8.0 mm. Whole specimen delicate and fragile.</p><p><bold><italic>Body</italic></bold> (Figs <xref ref-type="fig" rid="F2">2</xref>, <xref ref-type="fig" rid="F3">3</xref>): compressed; pereonite 1 longer than 2, 3, or 4. Posterodorsal margins of pleonites 2 and 3, and urosomites 1 and 2 with 5–7 decumbent teeth.</p><fig id="F3" position="float" orientation="portrait"><object-id xmlns:xlink="http://www.w3.org/1999/xlink" content-type="doi" xlink:type="simple">10.3897/zookeys.1274.140273.figure3</object-id><object-id xmlns:xlink="http://www.w3.org/1999/xlink" content-type="arpha" xlink:type="simple">508A2BDD-EE57-5B67-A569-89FC650F9765</object-id><label>Figure 3.</label><caption><p><italic><tp:taxon-name><tp:taxon-name-part taxon-name-part-type="genus" reg="Mirabestia">Mirabestia</tp:taxon-name-part> <tp:taxon-name-part taxon-name-part-type="species" reg="maisie">maisie</tp:taxon-name-part></tp:taxon-name></italic> sp. nov. immature, 8.0 mm, holotype, <named-content xmlns:xlink="http://www.w3.org/1999/xlink" content-type="dwc:institutional_code" xlink:title="Natural History Museum, London" xlink:href="https://scientific-collections.gbif.org/institution/1d808a7c-1f9e-4379-9616-edb749ecf10e" xlink:type="simple">NHMUK</named-content> 2025.33. Scale bars: 0.5 mm (Habitus, <abbrev xmlns:xlink="http://www.w3.org/1999/xlink" xlink:title="antenna 1, 2" xlink:type="simple">A1, 2</abbrev>), 1 mm (H, <abbrev xmlns:xlink="http://www.w3.org/1999/xlink" xlink:title="upper lip" xlink:type="simple">UL</abbrev>, <abbrev xmlns:xlink="http://www.w3.org/1999/xlink" xlink:title="epistome" xlink:type="simple">Ep</abbrev>, lA1).</p></caption><graphic xmlns:xlink="http://www.w3.org/1999/xlink" xlink:href="zookeys-1274-271_article-140273__-g003.jpg" id="oo_1568815.jpg" position="float" orientation="portrait" xlink:type="simple"><uri content-type="original_file" xlink:type="simple">https://binary.pensoft.net/fig/1568815</uri></graphic></fig><p><bold><italic>Head</italic></bold> (Figs <xref ref-type="fig" rid="F2">2</xref>, <xref ref-type="fig" rid="F3">3</xref>): deeper than long; rostrum absent; eye-lobe small, triangular, acute; lateral lobe broadly rounded, lacking notch; eyes absent. <bold><italic>Antenna 1</italic></bold> as long as body, peduncle articles 1 and 2 stout; flagellum multiarticulate, nearly 4× length of peduncle; accessory flagellum very small, one article. <bold><italic>Antenna 2</italic></bold> about 1/3 length of antenna 1, peduncle articles 4 and 5 slender, subequal, flagellum three-articulate, shorter than peduncle article 5.</p><p><bold><italic>Mouthparts</italic></bold> (Figs <xref ref-type="fig" rid="F2">2</xref>, <xref ref-type="fig" rid="F3">3</xref>, <xref ref-type="fig" rid="F4">4</xref>, <xref ref-type="fig" rid="F5">5</xref>): conical. <bold><italic>Epistome and upper lip</italic></bold> (Fig. <xref ref-type="fig" rid="F3">3</xref>): fused, convex, separated by transverse groove; upper lip long. <bold><italic>Mandible</italic></bold> (Fig. <xref ref-type="fig" rid="F5">5</xref>): weakly elongate, molar well developed, not columnar, non-triturative, armed with a crescent of about 20 short, stout spine teeth, long plumose setae on left and right mandibles; accessory setal row with 14 setae, proximal setae simple, distal setae pectinate; incisor process six- and seven-dentate, left and right lacinia mobilis two- and four-dentate; palp article 1 twice as long as broad, about half as long as article 2; article 3 as long as articles 1 and 2 combined, 18 slender setae on oblique distal margin. <bold><italic>Lower lip</italic></bold> (Fig. <xref ref-type="fig" rid="F4">4</xref>): inner lobes prominent, separate, outer lobes narrowly rounded, laterally acute. <bold><italic>Maxilla 1</italic></bold> (Fig. <xref ref-type="fig" rid="F5">5</xref>): inner plate truncate, mesial margin convex, setose; outer plate slender, elongate, stout setae on oblique distal margin; palp as long as outer plate, two-articulate, article 2 about 1.3× length of article 1, 11 stout apical setae. <bold><italic>Maxilla 2</italic></bold> (Fig. <xref ref-type="fig" rid="F5">5</xref>): inner plate broad, subtriangular, facial row of setae set on oblique ridge, mesial margin with pectinate and plumose setae; outer plate slender, setose apically, with transverse cuticular constraint. <bold><italic>Maxilliped</italic></bold> (Fig. <xref ref-type="fig" rid="F4">4</xref>): inner plate truncate with plumose setae; outer plate broad, 11 or 12 stout setal teeth apically and two rows of setae subapically; palp slender, four-articulate, article 2 strongly curved, about 1.5× length of article 3, article 4 much reduced, unguis bifid.</p><fig id="F4" position="float" orientation="portrait"><object-id xmlns:xlink="http://www.w3.org/1999/xlink" content-type="doi" xlink:type="simple">10.3897/zookeys.1274.140273.figure4</object-id><object-id xmlns:xlink="http://www.w3.org/1999/xlink" content-type="arpha" xlink:type="simple">193FE378-6752-58F7-BE56-34A0D5B86B0A</object-id><label>Figure 4.</label><caption><p><italic><tp:taxon-name><tp:taxon-name-part taxon-name-part-type="genus" reg="Mirabestia">Mirabestia</tp:taxon-name-part> <tp:taxon-name-part taxon-name-part-type="species" reg="maisie">maisie</tp:taxon-name-part></tp:taxon-name></italic> sp. nov. immature, 8.0 mm, holotype, <named-content xmlns:xlink="http://www.w3.org/1999/xlink" content-type="dwc:institutional_code" xlink:title="Natural History Museum, London" xlink:href="https://scientific-collections.gbif.org/institution/1d808a7c-1f9e-4379-9616-edb749ecf10e" xlink:type="simple">NHMUK</named-content> 2025.33. Scale bars: 0.2 mm (lMxp), 0.5 mm (<abbrev xmlns:xlink="http://www.w3.org/1999/xlink" xlink:title="lower lip" xlink:type="simple">LL</abbrev>), 0.1 mm (rMxp detail).</p></caption><graphic xmlns:xlink="http://www.w3.org/1999/xlink" xlink:href="zookeys-1274-271_article-140273__-g004.jpg" id="oo_1568816.jpg" position="float" orientation="portrait" xlink:type="simple"><uri content-type="original_file" xlink:type="simple">https://binary.pensoft.net/fig/1568816</uri></graphic></fig><fig id="F5" position="float" orientation="portrait"><object-id xmlns:xlink="http://www.w3.org/1999/xlink" content-type="doi" xlink:type="simple">10.3897/zookeys.1274.140273.figure5</object-id><object-id xmlns:xlink="http://www.w3.org/1999/xlink" content-type="arpha" xlink:type="simple">49A7A581-43F4-5D74-B63D-52128D99210D</object-id><label>Figure 5.</label><caption><p><italic><tp:taxon-name><tp:taxon-name-part taxon-name-part-type="genus" reg="Mirabestia">Mirabestia</tp:taxon-name-part> <tp:taxon-name-part taxon-name-part-type="species" reg="maisie">maisie</tp:taxon-name-part></tp:taxon-name></italic> sp. nov. immature, 8.0 mm, holotype, <named-content xmlns:xlink="http://www.w3.org/1999/xlink" content-type="dwc:institutional_code" xlink:title="Natural History Museum, London" xlink:href="https://scientific-collections.gbif.org/institution/1d808a7c-1f9e-4379-9616-edb749ecf10e" xlink:type="simple">NHMUK</named-content> 2025.33. Scale bars: 0.2 mm (Mx1–2, <abbrev xmlns:xlink="http://www.w3.org/1999/xlink" xlink:title="mandible" xlink:type="simple">Md</abbrev>).</p></caption><graphic xmlns:xlink="http://www.w3.org/1999/xlink" xlink:href="zookeys-1274-271_article-140273__-g005.jpg" id="oo_1568817.jpg" position="float" orientation="portrait" xlink:type="simple"><uri content-type="original_file" xlink:type="simple">https://binary.pensoft.net/fig/1568817</uri></graphic></fig><p><bold><italic>Pereon</italic></bold> (Figs <xref ref-type="fig" rid="F6">6</xref>, <xref ref-type="fig" rid="F7">7</xref>): <bold><italic>gnathopod 1</italic></bold> (Fig. <xref ref-type="fig" rid="F6">6</xref>): simple; coxa subrectangular, rounded distally, longer than wide, basis long, carpus strong, weakly expanded, 0.5× length of basis, propodus tapering, narrower and shorter than carpus, dactylus strong, as long as propodus. <bold><italic>Gnathopod 2</italic></bold> (Fig. <xref ref-type="fig" rid="F6">6</xref>): subchelate, slender, longer than gnathopod 1; coxa subrectangular, rounded distally, longer than wide, carpus slender, weakly expanded distally, propodus 0.75× length of carpus, palm acute, anterior and posterior margins parallel, posterior margin strongly setose, dactylus bifid distally, closing around single palmar spine. <bold><italic>Pereopod 3</italic></bold> (Fig. <xref ref-type="fig" rid="F7">7</xref>): coxa slightly shorter than coxa 2, posterior margin weakly concave, distal articles slender, merus curved, length about 0.7× length of basis. <bold><italic>Pereopod 4</italic></bold> (Fig. <xref ref-type="fig" rid="F7">7</xref>): coxa sub-square, as long as coxa 3 but wider, anterior margin weakly convex, posterior margin weakly concave, merus curved, length about equal to length of basis and propodus. <bold><italic>Pereopod 5</italic></bold> (Fig. <xref ref-type="fig" rid="F7">7</xref>): coxa bilobate. <bold><italic>Pereopod 6</italic></bold> (Fig. <xref ref-type="fig" rid="F7">7</xref>): coxa posterior lobate, distal margin rounded, basis narrow, margins parallel, length 3.7× width, merus and propodus both longer than basis, dactylus strong, unguiform. <bold><italic>Pereopod 7</italic></bold> (Fig. <xref ref-type="fig" rid="F7">7</xref>): coxa shorter than coxa 6, subrectangular, postero-distal corner rounded, basis narrow, length about 5× width, dactylus unguiform.</p><fig id="F6" position="float" orientation="portrait"><object-id xmlns:xlink="http://www.w3.org/1999/xlink" content-type="doi" xlink:type="simple">10.3897/zookeys.1274.140273.figure6</object-id><object-id xmlns:xlink="http://www.w3.org/1999/xlink" content-type="arpha" xlink:type="simple">1A1F92DC-A8B9-5FDA-BA2C-044BD163A08F</object-id><label>Figure 6.</label><caption><p><italic><tp:taxon-name><tp:taxon-name-part taxon-name-part-type="genus" reg="Mirabestia">Mirabestia</tp:taxon-name-part> <tp:taxon-name-part taxon-name-part-type="species" reg="maisie">maisie</tp:taxon-name-part></tp:taxon-name></italic> sp. nov. immature, 8.0 mm, holotype, <named-content xmlns:xlink="http://www.w3.org/1999/xlink" content-type="dwc:institutional_code" xlink:title="Natural History Museum, London" xlink:href="https://scientific-collections.gbif.org/institution/1d808a7c-1f9e-4379-9616-edb749ecf10e" xlink:type="simple">NHMUK</named-content> 2025.33. Scale bars: 0.5 mm (G1–2), 0.1 mm (detail).</p></caption><graphic xmlns:xlink="http://www.w3.org/1999/xlink" xlink:href="zookeys-1274-271_article-140273__-g006.jpg" id="oo_1568818.jpg" position="float" orientation="portrait" xlink:type="simple"><uri content-type="original_file" xlink:type="simple">https://binary.pensoft.net/fig/1568818</uri></graphic></fig><fig id="F7" position="float" orientation="portrait"><object-id xmlns:xlink="http://www.w3.org/1999/xlink" content-type="doi" xlink:type="simple">10.3897/zookeys.1274.140273.figure7</object-id><object-id xmlns:xlink="http://www.w3.org/1999/xlink" content-type="arpha" xlink:type="simple">9A458C9D-A662-5A32-B069-F437DC67BA19</object-id><label>Figure 7.</label><caption><p><italic><tp:taxon-name><tp:taxon-name-part taxon-name-part-type="genus" reg="Mirabestia">Mirabestia</tp:taxon-name-part> <tp:taxon-name-part taxon-name-part-type="species" reg="maisie">maisie</tp:taxon-name-part></tp:taxon-name></italic> sp. nov. immature, 8.0 mm, holotype, <named-content xmlns:xlink="http://www.w3.org/1999/xlink" content-type="dwc:institutional_code" xlink:title="Natural History Museum, London" xlink:href="https://scientific-collections.gbif.org/institution/1d808a7c-1f9e-4379-9616-edb749ecf10e" xlink:type="simple">NHMUK</named-content> 2025.33. Scale bars: 0.5 mm (<abbrev xmlns:xlink="http://www.w3.org/1999/xlink" xlink:title="pereopod 3–7" xlink:type="simple">P3–7</abbrev>).</p></caption><graphic xmlns:xlink="http://www.w3.org/1999/xlink" xlink:href="zookeys-1274-271_article-140273__-g007.jpg" id="oo_1568819.jpg" position="float" orientation="portrait" xlink:type="simple"><uri content-type="original_file" xlink:type="simple">https://binary.pensoft.net/fig/1568819</uri></graphic></fig><p><bold><italic>Pleon</italic></bold> (Figs <xref ref-type="fig" rid="F2">2</xref>, <xref ref-type="fig" rid="F3">3</xref>): segment 1 postero-dorsal margin unarmed, segment 2 with five weak teeth, segment 3 with seven acute teeth. <bold><italic>Epimeron 1</italic></bold> rounded with weak, obtuse postero-ventral tooth. <bold><italic>Epimeron 2</italic></bold> subquadrate, posterior margin convex, small tooth at postero-ventral angle. <bold><italic>Epimeron 3</italic></bold> weakly produced, small tooth at postero-ventral angle.</p><p><bold><italic>Urosome</italic></bold> (Figs <xref ref-type="fig" rid="F2">2</xref>, <xref ref-type="fig" rid="F3">3</xref>, <xref ref-type="fig" rid="F8">8</xref>): segments 1 and 2 with six and five dorso-posterior teeth respectively; segment 3 short. <bold><italic>Uropod 1</italic></bold> (Fig. <xref ref-type="fig" rid="F8">8</xref>): slender, peduncle length 5× width, basofacial setae absent, inner ramus just longer than outer, 0.70× length of peduncle, with dorsal and apical setae. <bold><italic>Uropod 2</italic></bold> (Fig. <xref ref-type="fig" rid="F8">8</xref>): shorter than uropod 1, inner ramus longer than outer. <bold><italic>Uropod 3</italic></bold> (Fig. <xref ref-type="fig" rid="F8">8</xref>): extending beyond uropods 1 and 2, peduncle rectangular, length 2.4× width, short spines on inner margin, rami subequal, slightly longer than peduncle, narrowly lanceolate, long plumose setae on both margins of inner ramus and inner margin of outer ramus, outer ramus with minute second article. <bold><italic>Telson</italic></bold> (Fig. <xref ref-type="fig" rid="F8">8</xref>): small, fragile, 0.40× length of uropod 3 peduncle, cleft 78%, tapering distally, lobes apically rounded with one stout and one slender seta apically and two slender setae dorsolaterally.</p><fig id="F8" position="float" orientation="portrait"><object-id xmlns:xlink="http://www.w3.org/1999/xlink" content-type="doi" xlink:type="simple">10.3897/zookeys.1274.140273.figure8</object-id><object-id xmlns:xlink="http://www.w3.org/1999/xlink" content-type="arpha" xlink:type="simple">C0913375-9827-5AA6-AB1B-A6D529FC7A31</object-id><label>Figure 8.</label><caption><p><italic><tp:taxon-name><tp:taxon-name-part taxon-name-part-type="genus" reg="Mirabestia">Mirabestia</tp:taxon-name-part> <tp:taxon-name-part taxon-name-part-type="species" reg="maisie">maisie</tp:taxon-name-part></tp:taxon-name></italic> sp. nov. immature, 8.0 mm, holotype, <named-content xmlns:xlink="http://www.w3.org/1999/xlink" content-type="dwc:institutional_code" xlink:title="Natural History Museum, London" xlink:href="https://scientific-collections.gbif.org/institution/1d808a7c-1f9e-4379-9616-edb749ecf10e" xlink:type="simple">NHMUK</named-content> 2025.33. Scale bars: 0.5 mm (U1–U3); 0.1 mm (T). *Ur = Urosomite 2, 3 &amp; Telson of paratype <named-content xmlns:xlink="http://www.w3.org/1999/xlink" content-type="dwc:institutional_code" xlink:title="Natural History Museum, London" xlink:href="https://scientific-collections.gbif.org/institution/1d808a7c-1f9e-4379-9616-edb749ecf10e" xlink:type="simple">NHMUK</named-content> 2025.35. Scale bar: 1 mm.</p></caption><graphic xmlns:xlink="http://www.w3.org/1999/xlink" xlink:href="zookeys-1274-271_article-140273__-g008.jpg" id="oo_1568820.jpg" position="float" orientation="portrait" xlink:type="simple"><uri content-type="original_file" xlink:type="simple">https://binary.pensoft.net/fig/1568820</uri></graphic></fig></tp:treatment-sec><tp:treatment-sec sec-type="Sexual dimorphism"><title>Sexual dimorphism.</title><p>Not apparent.</p></tp:treatment-sec><tp:treatment-sec sec-type="Remarks"><title>Remarks.</title><p><italic><tp:taxon-name><tp:taxon-name-part taxon-name-part-type="genus" reg="Mirabestia">Mirabestia</tp:taxon-name-part> <tp:taxon-name-part taxon-name-part-type="species" reg="maisie">maisie</tp:taxon-name-part></tp:taxon-name></italic> sp. nov. is unique among senticaudate amphipods in the possession of conical mouthparts; an elongate and falcate mandible palp article 3; a very slender antenna 2 with a short tri-articulate flagellum; an unusual simple gnathopod 1 in combination with an unusually slender shaped propodus of the subchelate gnathopod 2; coxa 6 strongly posterolobate; coxa 7 deeper than coxa 5; and a disproportionately small and fragile telson.</p><p>While <italic><tp:taxon-name><tp:taxon-name-part taxon-name-part-type="genus" reg="Mirabestia">Mirabestia</tp:taxon-name-part> <tp:taxon-name-part taxon-name-part-type="species" reg="maisie">maisie</tp:taxon-name-part></tp:taxon-name></italic> sp. nov. presents a highly distinct, unusual morphology, molecular barcoding indicated that more than one species was present in the material (Fig. <xref ref-type="fig" rid="F1">1</xref>). The specimen <italic><tp:taxon-name><tp:taxon-name-part taxon-name-part-type="genus" reg="Mirabestia">Mirabestia</tp:taxon-name-part></tp:taxon-name></italic> sp. [NHM_6660_AMP1] is clearly separated from <italic><tp:taxon-name><tp:taxon-name-part taxon-name-part-type="genus" reg="Mirabestia">Mirabestia</tp:taxon-name-part> <tp:taxon-name-part taxon-name-part-type="species" reg="maisie">maisie</tp:taxon-name-part></tp:taxon-name></italic> sp. nov. Owing to the fragility of these specimens, the material of this additional species is not suitable for morphological description at this stage and will be described when sufficient material is available. Although we can see some minor morphological differences between the specimens in the gnathopod 2 propodus (more expanded distally, than in <italic><tp:taxon-name><tp:taxon-name-part taxon-name-part-type="genus" reg="Mirabestia">M.</tp:taxon-name-part> <tp:taxon-name-part taxon-name-part-type="species" reg="maisie">maisie</tp:taxon-name-part></tp:taxon-name></italic> sp. nov.) we await further material for a full morphological description and provide the barcode and specimen information here to facilitate distinguishing the species.</p></tp:treatment-sec><tp:treatment-sec sec-type="Distribution"><title>Distribution.</title><p>Abyssal Pacific Ocean, Clarion-Clipperton Zone, 4130–4309 m.</p></tp:treatment-sec><tp:treatment-sec sec-type="Molecular data"><title>Molecular data.</title><p>Sequence data for the holotype of <italic><tp:taxon-name><tp:taxon-name-part taxon-name-part-type="genus" reg="Mirabestia">Mirabestia</tp:taxon-name-part> <tp:taxon-name-part taxon-name-part-type="species" reg="maisie">maisie</tp:taxon-name-part></tp:taxon-name></italic> sp. nov. is deposited in GenBank under accession numbers <ext-link xmlns:xlink="http://www.w3.org/1999/xlink" xlink:href="PV077119" ext-link-type="gen" xlink:type="simple">PV077119</ext-link> (<abbrev xmlns:xlink="http://www.w3.org/1999/xlink" xlink:title="cytochrome c-oxidase subunit I" xlink:type="simple">COI</abbrev>) and <ext-link xmlns:xlink="http://www.w3.org/1999/xlink" xlink:href="PV078014" ext-link-type="gen" xlink:type="simple">PV078014</ext-link> (<abbrev xmlns:xlink="http://www.w3.org/1999/xlink" xlink:title="histone 3" xlink:type="simple">H3</abbrev>). Sequences of the paratype and additional individuals of the species are deposited in GenBank with the accession numbers as indicated in Table <xref ref-type="table" rid="T4">4</xref>. The species has also received a Barcode Index Number from Barcode of Life Data Systems: <ext-link xmlns:xlink="http://www.w3.org/1999/xlink" xlink:href="http://boldsystems.org/index.php/Public_BarcodeCluster?clusteruri=BOLD:AEB6828" ext-link-type="uri" xlink:type="simple">BOLD: AEB6828</ext-link> (<ext-link xmlns:xlink="http://www.w3.org/1999/xlink" xlink:href="10.5883/BOLD:AEB6828" ext-link-type="doi" xlink:type="simple">https://doi.org/10.5883/BOLD:AEB6828</ext-link>).</p></tp:treatment-sec><tp:treatment-sec><!--Section generated to contain objects referenced in tp:taxon-treatment.--><table-wrap id="T4" position="float" orientation="portrait"><label>Table 4.</label><caption><p>Material examined and genetic sequence information. n.d. = not determined owing either to damaged specimen or specimen too small to determine.</p></caption><table><tbody><tr><th rowspan="1" colspan="1">
                  <bold>Specimen Number</bold>
                </th><th rowspan="1" colspan="1">
                  <bold>Type Status</bold>
                </th><th rowspan="1" colspan="1">
                  <bold>Sex</bold>
                </th><th rowspan="1" colspan="1">
                  <bold>Size (mm)</bold>
                </th><th rowspan="1" colspan="1">
                  <bold>Catalogue Number</bold>
                </th><th rowspan="1" colspan="1">
                  <bold>Sample / Station Number</bold>
                </th><th rowspan="1" colspan="1">
                  <bold>
                    <abbrev xmlns:xlink="http://www.w3.org/1999/xlink" xlink:title="16S rRNA" xlink:type="simple">16S</abbrev>
                  </bold>
                </th><th rowspan="1" colspan="1">
                  <bold>
                    <abbrev xmlns:xlink="http://www.w3.org/1999/xlink" xlink:title="cytochrome c-oxidase subunit I" xlink:type="simple">COI</abbrev>
                  </bold>
                </th><th rowspan="1" colspan="1">
                  <bold>
                    <abbrev xmlns:xlink="http://www.w3.org/1999/xlink" xlink:title="28S rRNA" xlink:type="simple">28S</abbrev>
                  </bold>
                </th><th rowspan="1" colspan="1">
                  <bold>
                    <abbrev xmlns:xlink="http://www.w3.org/1999/xlink" xlink:title="histone 3" xlink:type="simple">H3</abbrev>
                  </bold>
                </th><th rowspan="1" colspan="1">
                  <bold>
                    <abbrev xmlns:xlink="http://www.w3.org/1999/xlink" xlink:title="18S rRNA" xlink:type="simple">18S</abbrev>
                  </bold>
                </th></tr><tr><td rowspan="1" colspan="11"><bold><italic><tp:taxon-name><tp:taxon-name-part taxon-name-part-type="genus" reg="Mirabestia">Mirabestia</tp:taxon-name-part> <tp:taxon-name-part taxon-name-part-type="species" reg="maisie">maisie</tp:taxon-name-part></tp:taxon-name></italic> sp. nov</bold>.</td></tr><tr><td rowspan="1" colspan="1">6179_TH_AMP_1</td><td rowspan="1" colspan="1">Paratype</td><td rowspan="1" colspan="1">immature</td><td rowspan="1" colspan="1">5.06</td><td rowspan="1" colspan="1"><named-content xmlns:xlink="http://www.w3.org/1999/xlink" content-type="dwc:institutional_code" xlink:title="Natural History Museum, London" xlink:href="https://scientific-collections.gbif.org/institution/1d808a7c-1f9e-4379-9616-edb749ecf10e" xlink:type="simple">NHMUK</named-content> 2025.34</td><td rowspan="1" colspan="1">BC_366</td><td rowspan="1" colspan="1"/><td rowspan="1" colspan="1">
                  <ext-link xmlns:xlink="http://www.w3.org/1999/xlink" xlink:href="PV077116" ext-link-type="gen" xlink:type="simple">PV077116</ext-link>
                </td><td rowspan="1" colspan="1"/><td rowspan="1" colspan="1"/><td rowspan="1" colspan="1"/></tr><tr><td rowspan="1" colspan="1">6592_TH_AMP_1</td><td rowspan="1" colspan="1">Other</td><td rowspan="1" colspan="1">n.d.</td><td rowspan="1" colspan="1"/><td rowspan="1" colspan="1"><named-content xmlns:xlink="http://www.w3.org/1999/xlink" content-type="dwc:institutional_code" xlink:title="National Oceanography Centre, Southampton" xlink:href="https://scientific-collections.gbif.org/institution/74ae2bc3-e5a8-443f-bc8b-89cc223500d1" xlink:type="simple">DISCOLL</named-content>-TMC-AMP-6592-a</td><td rowspan="1" colspan="1">BC_377</td><td rowspan="1" colspan="1"/><td rowspan="1" colspan="1"/><td rowspan="1" colspan="1"/><td rowspan="1" colspan="1"/><td rowspan="1" colspan="1"/></tr><tr><td rowspan="1" colspan="1">6759_TH_AMP_1</td><td rowspan="1" colspan="1">Other</td><td rowspan="1" colspan="1">n.d.</td><td rowspan="1" colspan="1"/><td rowspan="1" colspan="1"><named-content xmlns:xlink="http://www.w3.org/1999/xlink" content-type="dwc:institutional_code" xlink:title="National Oceanography Centre, Southampton" xlink:href="https://scientific-collections.gbif.org/institution/74ae2bc3-e5a8-443f-bc8b-89cc223500d1" xlink:type="simple">DISCOLL</named-content>-TMC-AMP-6759-a</td><td rowspan="1" colspan="1">BC_386</td><td rowspan="1" colspan="1"/><td rowspan="1" colspan="1">
                  <ext-link xmlns:xlink="http://www.w3.org/1999/xlink" xlink:href="PV077118" ext-link-type="gen" xlink:type="simple">PV077118</ext-link>
                </td><td rowspan="1" colspan="1"/><td rowspan="1" colspan="1"/><td rowspan="1" colspan="1"/></tr><tr><td rowspan="1" colspan="1">6976_TH_AMP_1</td><td rowspan="1" colspan="1">Holotype</td><td rowspan="1" colspan="1">immature</td><td rowspan="1" colspan="1">8.03</td><td rowspan="1" colspan="1"><named-content xmlns:xlink="http://www.w3.org/1999/xlink" content-type="dwc:institutional_code" xlink:title="Natural History Museum, London" xlink:href="https://scientific-collections.gbif.org/institution/1d808a7c-1f9e-4379-9616-edb749ecf10e" xlink:type="simple">NHMUK</named-content> 2025.33</td><td rowspan="1" colspan="1">BC_391</td><td rowspan="1" colspan="1"/><td rowspan="1" colspan="1">
                  <ext-link xmlns:xlink="http://www.w3.org/1999/xlink" xlink:href="PV077119" ext-link-type="gen" xlink:type="simple">PV077119</ext-link>
                </td><td rowspan="1" colspan="1"/><td rowspan="1" colspan="1">
                  <ext-link xmlns:xlink="http://www.w3.org/1999/xlink" xlink:href="PV078014" ext-link-type="gen" xlink:type="simple">PV078014</ext-link>
                </td><td rowspan="1" colspan="1"/></tr><tr><td rowspan="1" colspan="1">7092_TH_AMP_1</td><td rowspan="1" colspan="1">Other</td><td rowspan="1" colspan="1">immature</td><td rowspan="1" colspan="1"/><td rowspan="1" colspan="1"><named-content xmlns:xlink="http://www.w3.org/1999/xlink" content-type="dwc:institutional_code" xlink:title="National Oceanography Centre, Southampton" xlink:href="https://scientific-collections.gbif.org/institution/74ae2bc3-e5a8-443f-bc8b-89cc223500d1" xlink:type="simple">DISCOLL</named-content>-TMC-AMP-7092-a</td><td rowspan="1" colspan="1">BC_393</td><td rowspan="1" colspan="1"/><td rowspan="1" colspan="1"/><td rowspan="1" colspan="1">
                  <ext-link xmlns:xlink="http://www.w3.org/1999/xlink" xlink:href="PV075060" ext-link-type="gen" xlink:type="simple">PV075060</ext-link>
                </td><td rowspan="1" colspan="1"/><td rowspan="1" colspan="1"/></tr><tr><td rowspan="1" colspan="1">7172_TH_AMP_1</td><td rowspan="1" colspan="1">Other</td><td rowspan="1" colspan="1">n.d.</td><td rowspan="1" colspan="1"/><td rowspan="1" colspan="1"><named-content xmlns:xlink="http://www.w3.org/1999/xlink" content-type="dwc:institutional_code" xlink:title="National Oceanography Centre, Southampton" xlink:href="https://scientific-collections.gbif.org/institution/74ae2bc3-e5a8-443f-bc8b-89cc223500d1" xlink:type="simple">DISCOLL</named-content>-TMC-AMP-7172-a</td><td rowspan="1" colspan="1">BC_394</td><td rowspan="1" colspan="1"/><td rowspan="1" colspan="1"/><td rowspan="1" colspan="1"/><td rowspan="1" colspan="1"/><td rowspan="1" colspan="1"/></tr><tr><td rowspan="1" colspan="1">7445_TH_AMP_1</td><td rowspan="1" colspan="1">Paratype</td><td rowspan="1" colspan="1">female</td><td rowspan="1" colspan="1">7.45</td><td rowspan="1" colspan="1"><named-content xmlns:xlink="http://www.w3.org/1999/xlink" content-type="dwc:institutional_code" xlink:title="Natural History Museum, London" xlink:href="https://scientific-collections.gbif.org/institution/1d808a7c-1f9e-4379-9616-edb749ecf10e" xlink:type="simple">NHMUK</named-content> 2025.35</td><td rowspan="1" colspan="1">BC_399</td><td rowspan="1" colspan="1"/><td rowspan="1" colspan="1"/><td rowspan="1" colspan="1">
                  <ext-link xmlns:xlink="http://www.w3.org/1999/xlink" xlink:href="PV075061" ext-link-type="gen" xlink:type="simple">PV075061</ext-link>
                </td><td rowspan="1" colspan="1">
                  <ext-link xmlns:xlink="http://www.w3.org/1999/xlink" xlink:href="PV078015" ext-link-type="gen" xlink:type="simple">PV078015</ext-link>
                </td><td rowspan="1" colspan="1"/></tr><tr><td rowspan="1" colspan="1">7507_TH_AMP_1</td><td rowspan="1" colspan="1">Other</td><td rowspan="1" colspan="1">n.d.</td><td rowspan="1" colspan="1"/><td rowspan="1" colspan="1"><named-content xmlns:xlink="http://www.w3.org/1999/xlink" content-type="dwc:institutional_code" xlink:title="National Oceanography Centre, Southampton" xlink:href="https://scientific-collections.gbif.org/institution/74ae2bc3-e5a8-443f-bc8b-89cc223500d1" xlink:type="simple">DISCOLL</named-content>-TMC-AMP-7507-a</td><td rowspan="1" colspan="1">BC_399</td><td rowspan="1" colspan="1"/><td rowspan="1" colspan="1"/><td rowspan="1" colspan="1"/><td rowspan="1" colspan="1"/><td rowspan="1" colspan="1"/></tr><tr><td rowspan="1" colspan="1">7507_TH_AMP_2</td><td rowspan="1" colspan="1">Other</td><td rowspan="1" colspan="1">n.d.</td><td rowspan="1" colspan="1"/><td rowspan="1" colspan="1"><named-content xmlns:xlink="http://www.w3.org/1999/xlink" content-type="dwc:institutional_code" xlink:title="National Oceanography Centre, Southampton" xlink:href="https://scientific-collections.gbif.org/institution/74ae2bc3-e5a8-443f-bc8b-89cc223500d1" xlink:type="simple">DISCOLL</named-content>-TMC-AMP-7507-b</td><td rowspan="1" colspan="1">BC_399</td><td rowspan="1" colspan="1"/><td rowspan="1" colspan="1"/><td rowspan="1" colspan="1"/><td rowspan="1" colspan="1"/><td rowspan="1" colspan="1"/></tr><tr><td rowspan="1" colspan="1">7673_TH_AMP_1</td><td rowspan="1" colspan="1">Other</td><td rowspan="1" colspan="1">female</td><td rowspan="1" colspan="1">5.42</td><td rowspan="1" colspan="1"><named-content xmlns:xlink="http://www.w3.org/1999/xlink" content-type="dwc:institutional_code" xlink:title="National Oceanography Centre, Southampton" xlink:href="https://scientific-collections.gbif.org/institution/74ae2bc3-e5a8-443f-bc8b-89cc223500d1" xlink:type="simple">DISCOLL</named-content>-TMC-AMP-7673-a</td><td rowspan="1" colspan="1">BC_402</td><td rowspan="1" colspan="1"/><td rowspan="1" colspan="1">
                  <ext-link xmlns:xlink="http://www.w3.org/1999/xlink" xlink:href="PV077120" ext-link-type="gen" xlink:type="simple">PV077120</ext-link>
                </td><td rowspan="1" colspan="1">
                  <ext-link xmlns:xlink="http://www.w3.org/1999/xlink" xlink:href="PV075062" ext-link-type="gen" xlink:type="simple">PV075062</ext-link>
                </td><td rowspan="1" colspan="1"/><td rowspan="1" colspan="1"/></tr><tr><td rowspan="1" colspan="1">8222_TH_AMP_1</td><td rowspan="1" colspan="1">Other</td><td rowspan="1" colspan="1">male</td><td rowspan="1" colspan="1">6.71</td><td rowspan="1" colspan="1"><named-content xmlns:xlink="http://www.w3.org/1999/xlink" content-type="dwc:institutional_code" xlink:title="National Oceanography Centre, Southampton" xlink:href="https://scientific-collections.gbif.org/institution/74ae2bc3-e5a8-443f-bc8b-89cc223500d1" xlink:type="simple">DISCOLL</named-content>-TMC-AMP-8222-a</td><td rowspan="1" colspan="1">BC_412</td><td rowspan="1" colspan="1"/><td rowspan="1" colspan="1">
                  <ext-link xmlns:xlink="http://www.w3.org/1999/xlink" xlink:href="PV077121" ext-link-type="gen" xlink:type="simple">PV077121</ext-link>
                </td><td rowspan="1" colspan="1">
                  <ext-link xmlns:xlink="http://www.w3.org/1999/xlink" xlink:href="PV075063" ext-link-type="gen" xlink:type="simple">PV075063</ext-link>
                </td><td rowspan="1" colspan="1"/><td rowspan="1" colspan="1"/></tr><tr><td rowspan="1" colspan="1">8788_TH_AMP_1</td><td rowspan="1" colspan="1">Other</td><td rowspan="1" colspan="1">immature</td><td rowspan="1" colspan="1">5.48</td><td rowspan="1" colspan="1"><named-content xmlns:xlink="http://www.w3.org/1999/xlink" content-type="dwc:institutional_code" xlink:title="National Oceanography Centre, Southampton" xlink:href="https://scientific-collections.gbif.org/institution/74ae2bc3-e5a8-443f-bc8b-89cc223500d1" xlink:type="simple">DISCOLL</named-content>-TMC-AMP-8788-a</td><td rowspan="1" colspan="1">BC_370</td><td rowspan="1" colspan="1"/><td rowspan="1" colspan="1"/><td rowspan="1" colspan="1">
                  <ext-link xmlns:xlink="http://www.w3.org/1999/xlink" xlink:href="PV075064" ext-link-type="gen" xlink:type="simple">PV075064</ext-link>
                </td><td rowspan="1" colspan="1">
                  <ext-link xmlns:xlink="http://www.w3.org/1999/xlink" xlink:href="PV078016" ext-link-type="gen" xlink:type="simple">PV078016</ext-link>
                </td><td rowspan="1" colspan="1"/></tr><tr><td rowspan="1" colspan="1">8812_TH_AMP_1</td><td rowspan="1" colspan="1">Other</td><td rowspan="1" colspan="1">n.d.</td><td rowspan="1" colspan="1">4.51</td><td rowspan="1" colspan="1"><named-content xmlns:xlink="http://www.w3.org/1999/xlink" content-type="dwc:institutional_code" xlink:title="National Oceanography Centre, Southampton" xlink:href="https://scientific-collections.gbif.org/institution/74ae2bc3-e5a8-443f-bc8b-89cc223500d1" xlink:type="simple">DISCOLL</named-content>-TMC-AMP-8812-a</td><td rowspan="1" colspan="1">BC_379</td><td rowspan="1" colspan="1"/><td rowspan="1" colspan="1"/><td rowspan="1" colspan="1">
                  <ext-link xmlns:xlink="http://www.w3.org/1999/xlink" xlink:href="PV075065" ext-link-type="gen" xlink:type="simple">PV075065</ext-link>
                </td><td rowspan="1" colspan="1">
                  <ext-link xmlns:xlink="http://www.w3.org/1999/xlink" xlink:href="PV078017" ext-link-type="gen" xlink:type="simple">PV078017</ext-link>
                </td><td rowspan="1" colspan="1"/></tr><tr><td rowspan="1" colspan="1">9346_TH_AMP_2</td><td rowspan="1" colspan="1">Other</td><td rowspan="1" colspan="1">n.d.</td><td rowspan="1" colspan="1"/><td rowspan="1" colspan="1"><named-content xmlns:xlink="http://www.w3.org/1999/xlink" content-type="dwc:institutional_code" xlink:title="National Oceanography Centre, Southampton" xlink:href="https://scientific-collections.gbif.org/institution/74ae2bc3-e5a8-443f-bc8b-89cc223500d1" xlink:type="simple">DISCOLL</named-content>-TMC-AMP-9346-b</td><td rowspan="1" colspan="1">BC_449</td><td rowspan="1" colspan="1"/><td rowspan="1" colspan="1"/><td rowspan="1" colspan="1">
                  <ext-link xmlns:xlink="http://www.w3.org/1999/xlink" xlink:href="PV075066" ext-link-type="gen" xlink:type="simple">PV075066</ext-link>
                </td><td rowspan="1" colspan="1">
                  <ext-link xmlns:xlink="http://www.w3.org/1999/xlink" xlink:href="PV078018" ext-link-type="gen" xlink:type="simple">PV078018</ext-link>
                </td><td rowspan="1" colspan="1"/></tr><tr><td rowspan="1" colspan="1">9396_TH_AMP_1</td><td rowspan="1" colspan="1">Paratype</td><td rowspan="1" colspan="1">male</td><td rowspan="1" colspan="1">6.46</td><td rowspan="1" colspan="1"><named-content xmlns:xlink="http://www.w3.org/1999/xlink" content-type="dwc:institutional_code" xlink:title="Natural History Museum, London" xlink:href="https://scientific-collections.gbif.org/institution/1d808a7c-1f9e-4379-9616-edb749ecf10e" xlink:type="simple">NHMUK</named-content> 2025.36</td><td rowspan="1" colspan="1">BC_427</td><td rowspan="1" colspan="1">
                  <ext-link xmlns:xlink="http://www.w3.org/1999/xlink" xlink:href="PV075081" ext-link-type="gen" xlink:type="simple">PV075081</ext-link>
                </td><td rowspan="1" colspan="1">
                  <ext-link xmlns:xlink="http://www.w3.org/1999/xlink" xlink:href="PV077122" ext-link-type="gen" xlink:type="simple">PV077122</ext-link>
                </td><td rowspan="1" colspan="1">
                  <ext-link xmlns:xlink="http://www.w3.org/1999/xlink" xlink:href="PV075067" ext-link-type="gen" xlink:type="simple">PV075067</ext-link>
                </td><td rowspan="1" colspan="1">
                  <ext-link xmlns:xlink="http://www.w3.org/1999/xlink" xlink:href="PV078019" ext-link-type="gen" xlink:type="simple">PV078019</ext-link>
                </td><td rowspan="1" colspan="1"/></tr><tr><td rowspan="1" colspan="1">9775_TH_AMP_1</td><td rowspan="1" colspan="1">Paratype</td><td rowspan="1" colspan="1">male</td><td rowspan="1" colspan="1">6.41</td><td rowspan="1" colspan="1"><named-content xmlns:xlink="http://www.w3.org/1999/xlink" content-type="dwc:institutional_code" xlink:title="Natural History Museum, London" xlink:href="https://scientific-collections.gbif.org/institution/1d808a7c-1f9e-4379-9616-edb749ecf10e" xlink:type="simple">NHMUK</named-content> 2025.37</td><td rowspan="1" colspan="1">BC_465</td><td rowspan="1" colspan="1">
                  <ext-link xmlns:xlink="http://www.w3.org/1999/xlink" xlink:href="PV075082" ext-link-type="gen" xlink:type="simple">PV075082</ext-link>
                </td><td rowspan="1" colspan="1">
                  <ext-link xmlns:xlink="http://www.w3.org/1999/xlink" xlink:href="PV077123" ext-link-type="gen" xlink:type="simple">PV077123</ext-link>
                </td><td rowspan="1" colspan="1">
                  <ext-link xmlns:xlink="http://www.w3.org/1999/xlink" xlink:href="PV075068" ext-link-type="gen" xlink:type="simple">PV075068</ext-link>
                </td><td rowspan="1" colspan="1">
                  <ext-link xmlns:xlink="http://www.w3.org/1999/xlink" xlink:href="PV078020" ext-link-type="gen" xlink:type="simple">PV078020</ext-link>
                </td><td rowspan="1" colspan="1"/></tr><tr><td rowspan="1" colspan="1">10347_TH_AMP_1</td><td rowspan="1" colspan="1">Paratype</td><td rowspan="1" colspan="1">immature</td><td rowspan="1" colspan="1">4.2</td><td rowspan="1" colspan="1"><named-content xmlns:xlink="http://www.w3.org/1999/xlink" content-type="dwc:institutional_code" xlink:title="Natural History Museum, London" xlink:href="https://scientific-collections.gbif.org/institution/1d808a7c-1f9e-4379-9616-edb749ecf10e" xlink:type="simple">NHMUK</named-content> 2025.38</td><td rowspan="1" colspan="1">BC_471</td><td rowspan="1" colspan="1"/><td rowspan="1" colspan="1"/><td rowspan="1" colspan="1"/><td rowspan="1" colspan="1"/><td rowspan="1" colspan="1"/></tr><tr><td rowspan="1" colspan="1">10363_TH_AMP_1a</td><td rowspan="1" colspan="1">Other</td><td rowspan="1" colspan="1">n.d.</td><td rowspan="1" colspan="1"/><td rowspan="1" colspan="1"><named-content xmlns:xlink="http://www.w3.org/1999/xlink" content-type="dwc:institutional_code" xlink:title="National Oceanography Centre, Southampton" xlink:href="https://scientific-collections.gbif.org/institution/74ae2bc3-e5a8-443f-bc8b-89cc223500d1" xlink:type="simple">DISCOLL</named-content>-TMC-AMP-10363-a</td><td rowspan="1" colspan="1">BC_460</td><td rowspan="1" colspan="1"/><td rowspan="1" colspan="1"/><td rowspan="1" colspan="1"/><td rowspan="1" colspan="1"/><td rowspan="1" colspan="1"/></tr><tr><td rowspan="1" colspan="1">10363_TH_AMP_1b</td><td rowspan="1" colspan="1">Other</td><td rowspan="1" colspan="1">n.d.</td><td rowspan="1" colspan="1"/><td rowspan="1" colspan="1"><named-content xmlns:xlink="http://www.w3.org/1999/xlink" content-type="dwc:institutional_code" xlink:title="National Oceanography Centre, Southampton" xlink:href="https://scientific-collections.gbif.org/institution/74ae2bc3-e5a8-443f-bc8b-89cc223500d1" xlink:type="simple">DISCOLL</named-content>-TMC-AMP-10363-b</td><td rowspan="1" colspan="1">BC_460</td><td rowspan="1" colspan="1"/><td rowspan="1" colspan="1"/><td rowspan="1" colspan="1"/><td rowspan="1" colspan="1"/><td rowspan="1" colspan="1"/></tr><tr><td rowspan="1" colspan="1">10385_TH_AMP_1</td><td rowspan="1" colspan="1">Other</td><td rowspan="1" colspan="1">n.d.</td><td rowspan="1" colspan="1"/><td rowspan="1" colspan="1"><named-content xmlns:xlink="http://www.w3.org/1999/xlink" content-type="dwc:institutional_code" xlink:title="National Oceanography Centre, Southampton" xlink:href="https://scientific-collections.gbif.org/institution/74ae2bc3-e5a8-443f-bc8b-89cc223500d1" xlink:type="simple">DISCOLL</named-content>-TMC-AMP-10385-a</td><td rowspan="1" colspan="1">BC_466</td><td rowspan="1" colspan="1">
                  <ext-link xmlns:xlink="http://www.w3.org/1999/xlink" xlink:href="PV075083" ext-link-type="gen" xlink:type="simple">PV075083</ext-link>
                </td><td rowspan="1" colspan="1">
                  <ext-link xmlns:xlink="http://www.w3.org/1999/xlink" xlink:href="PV077124" ext-link-type="gen" xlink:type="simple">PV077124</ext-link>
                </td><td rowspan="1" colspan="1">
                  <ext-link xmlns:xlink="http://www.w3.org/1999/xlink" xlink:href="PV075069" ext-link-type="gen" xlink:type="simple">PV075069</ext-link>
                </td><td rowspan="1" colspan="1">
                  <ext-link xmlns:xlink="http://www.w3.org/1999/xlink" xlink:href="PV078021" ext-link-type="gen" xlink:type="simple">PV078021</ext-link>
                </td><td rowspan="1" colspan="1">
                  <ext-link xmlns:xlink="http://www.w3.org/1999/xlink" xlink:href="PV077020" ext-link-type="gen" xlink:type="simple">PV077020</ext-link>
                </td></tr><tr><td rowspan="1" colspan="1">10390_TH_AMP_3</td><td rowspan="1" colspan="1">Other</td><td rowspan="1" colspan="1">n.d.</td><td rowspan="1" colspan="1"/><td rowspan="1" colspan="1"><named-content xmlns:xlink="http://www.w3.org/1999/xlink" content-type="dwc:institutional_code" xlink:title="National Oceanography Centre, Southampton" xlink:href="https://scientific-collections.gbif.org/institution/74ae2bc3-e5a8-443f-bc8b-89cc223500d1" xlink:type="simple">DISCOLL</named-content>-TMC-AMP-10390-c</td><td rowspan="1" colspan="1">BC_468</td><td rowspan="1" colspan="1"/><td rowspan="1" colspan="1"/><td rowspan="1" colspan="1"/><td rowspan="1" colspan="1"/><td rowspan="1" colspan="1"/></tr><tr><td rowspan="1" colspan="1">12542_TH_AMP_2</td><td rowspan="1" colspan="1">Other</td><td rowspan="1" colspan="1">n.d.</td><td rowspan="1" colspan="1"/><td rowspan="1" colspan="1"><named-content xmlns:xlink="http://www.w3.org/1999/xlink" content-type="dwc:institutional_code" xlink:title="National Oceanography Centre, Southampton" xlink:href="https://scientific-collections.gbif.org/institution/74ae2bc3-e5a8-443f-bc8b-89cc223500d1" xlink:type="simple">DISCOLL</named-content>-TMC-AMP-12542-b</td><td rowspan="1" colspan="1">BC_490</td><td rowspan="1" colspan="1"/><td rowspan="1" colspan="1"/><td rowspan="1" colspan="1"/><td rowspan="1" colspan="1"/><td rowspan="1" colspan="1"/></tr><tr><td rowspan="1" colspan="1">12551_TH_AMP_1</td><td rowspan="1" colspan="1">Other</td><td rowspan="1" colspan="1">n.d.</td><td rowspan="1" colspan="1"/><td rowspan="1" colspan="1"><named-content xmlns:xlink="http://www.w3.org/1999/xlink" content-type="dwc:institutional_code" xlink:title="National Oceanography Centre, Southampton" xlink:href="https://scientific-collections.gbif.org/institution/74ae2bc3-e5a8-443f-bc8b-89cc223500d1" xlink:type="simple">DISCOLL</named-content>-TMC-AMP-12551-a</td><td rowspan="1" colspan="1">BC_502</td><td rowspan="1" colspan="1"/><td rowspan="1" colspan="1">
                  <ext-link xmlns:xlink="http://www.w3.org/1999/xlink" xlink:href="PV077125" ext-link-type="gen" xlink:type="simple">PV077125</ext-link>
                </td><td rowspan="1" colspan="1"/><td rowspan="1" colspan="1"/><td rowspan="1" colspan="1"/></tr><tr><td rowspan="1" colspan="1">DSB_3631</td><td rowspan="1" colspan="1">Other</td><td rowspan="1" colspan="1">n.d.</td><td rowspan="1" colspan="1"/><td rowspan="1" colspan="1">DSB_3631</td><td rowspan="1" colspan="1">SO 262-155</td><td rowspan="1" colspan="1"/><td rowspan="1" colspan="1">
                  <ext-link xmlns:xlink="http://www.w3.org/1999/xlink" xlink:href="PQ734360" ext-link-type="gen" xlink:type="simple">PQ734360</ext-link>
                </td><td rowspan="1" colspan="1"/><td rowspan="1" colspan="1"/><td rowspan="1" colspan="1"/></tr><tr><td rowspan="1" colspan="1">DSB_3637</td><td rowspan="1" colspan="1">Other</td><td rowspan="1" colspan="1">n.d.</td><td rowspan="1" colspan="1"/><td rowspan="1" colspan="1">DSB_3637</td><td rowspan="1" colspan="1">SO 262-155</td><td rowspan="1" colspan="1"/><td rowspan="1" colspan="1">
                  <ext-link xmlns:xlink="http://www.w3.org/1999/xlink" xlink:href="PQ734538" ext-link-type="gen" xlink:type="simple">PQ734538</ext-link>
                </td><td rowspan="1" colspan="1"/><td rowspan="1" colspan="1"/><td rowspan="1" colspan="1"/></tr><tr><td rowspan="1" colspan="1">DSB_7857</td><td rowspan="1" colspan="1">Other</td><td rowspan="1" colspan="1">n.d.</td><td rowspan="1" colspan="1"/><td rowspan="1" colspan="1">DSB_7857</td><td rowspan="1" colspan="1">KM23-7</td><td rowspan="1" colspan="1"/><td rowspan="1" colspan="1">
                  <ext-link xmlns:xlink="http://www.w3.org/1999/xlink" xlink:href="PQ734548" ext-link-type="gen" xlink:type="simple">PQ734548</ext-link>
                </td><td rowspan="1" colspan="1"/><td rowspan="1" colspan="1"/><td rowspan="1" colspan="1"/></tr><tr><td rowspan="1" colspan="11">
                  <bold><italic><tp:taxon-name><tp:taxon-name-part taxon-name-part-type="genus" reg="Mirabestia">Mirabestia</tp:taxon-name-part></tp:taxon-name></italic> sp. [NHM_6660]</bold>
                </td></tr><tr><td rowspan="1" colspan="1">6660_TH_AMP_1</td><td rowspan="1" colspan="1">Other</td><td rowspan="1" colspan="1">immature</td><td rowspan="1" colspan="1">6.76</td><td rowspan="1" colspan="1"><named-content xmlns:xlink="http://www.w3.org/1999/xlink" content-type="dwc:institutional_code" xlink:title="National Oceanography Centre, Southampton" xlink:href="https://scientific-collections.gbif.org/institution/74ae2bc3-e5a8-443f-bc8b-89cc223500d1" xlink:type="simple">DISCOLL</named-content>-TMC-AMP-6660-a</td><td rowspan="1" colspan="1">BC_379</td><td rowspan="1" colspan="1">
                  <ext-link xmlns:xlink="http://www.w3.org/1999/xlink" xlink:href="PV075080" ext-link-type="gen" xlink:type="simple">PV075080</ext-link>
                </td><td rowspan="1" colspan="1">
                  <ext-link xmlns:xlink="http://www.w3.org/1999/xlink" xlink:href="PV077117" ext-link-type="gen" xlink:type="simple">PV077117</ext-link>
                </td><td rowspan="1" colspan="1">
                  <ext-link xmlns:xlink="http://www.w3.org/1999/xlink" xlink:href="PV075059" ext-link-type="gen" xlink:type="simple">PV075059</ext-link>
                </td><td rowspan="1" colspan="1">
                  <ext-link xmlns:xlink="http://www.w3.org/1999/xlink" xlink:href="PV078013" ext-link-type="gen" xlink:type="simple">PV078013</ext-link>
                </td><td rowspan="1" colspan="1"/></tr></tbody></table></table-wrap><fig id="F1" position="float" orientation="portrait"><object-id xmlns:xlink="http://www.w3.org/1999/xlink" content-type="doi" xlink:type="simple">10.3897/zookeys.1274.140273.figure1</object-id><object-id xmlns:xlink="http://www.w3.org/1999/xlink" content-type="arpha" xlink:type="simple">0892B8CC-9D13-57E9-B417-28B5D218EC52</object-id><label>Figure 1.</label><caption><p>Bayesian ultrametric tree showing the hypothesised relationships between species across the <tp:taxon-name><tp:taxon-name-part taxon-name-part-type="infraorder" reg="Hadziida">Hadziida</tp:taxon-name-part></tp:taxon-name>, based on a concatenated dataset of available <abbrev xmlns:xlink="http://www.w3.org/1999/xlink" xlink:title="cytochrome c-oxidase subunit I" xlink:type="simple">COI</abbrev> and <abbrev xmlns:xlink="http://www.w3.org/1999/xlink" xlink:title="histone 3" xlink:type="simple">H3</abbrev> sequence data. Bayesian posterior probability values (before /) and maximum-likelihood bootstrap values (after /) are shown on branch nodes. Family and superfamily are denoted on the right.</p></caption><graphic xmlns:xlink="http://www.w3.org/1999/xlink" xlink:href="zookeys-1274-271_article-140273__-g001.jpg" id="oo_1568813.jpg" position="float" orientation="portrait" xlink:type="simple"><uri content-type="original_file" xlink:type="simple">https://binary.pensoft.net/fig/1568813</uri></graphic></fig></tp:treatment-sec></tp:taxon-treatment>
